# Supplementary material for: The ecological footprint of Acca sellowiana domestication maintains the residual vertebrate diversity in threatened highlands of Atlantic Forest
Source: PLoS One. 2018 Apr 4;13(4):e0195199. doi: 10.1371/journal.pone.0195199 (PMC5884537; doi:10.1371/journal.pone.0195199)
Supplement: S1 Table — PSA: São Joaquim National Park; RGF: Reserva Particular do Patrimônio Natural (RPPN) Grande Floresta das Araucárias; RLM: RPPN Leão da Montanha; FOM: Mixed Ombrophilous Forest; UM: upper montane; AL: alluvial; m.a.s.l.: meters above sea level; SE: sampling effort (days); TR1: Temporal replica one (2015); TR2: Temporal replica two (2015, without fruit); TR3: Temporal replica three (2016). (XLSX) [file pone.0195199.s001.xlsx]

## Sheet: S1
	Area	Political Size (ha)	Year of creation	Vegetation type	Sites	Latitude (S)	Longitude (O)	Altitude (m.a.s.l.)	TR1 - 2015	SE	TR2 - 2015	SE	TR3 - 2016	SE
	PSA	12841	1961	FOM	S1	28°09'	49°38'	1578	02/21 - 04/22	60	10/03 - 11/04	30	03/06 - 05/07	60
				FOM	S2	28°08'	49°37'	1378	02/21 - 04/22	60	10/03 - 11/04	30	03/06 - 04/07	30
	RGF	4018.8	2011	FOM	S3	27°53	49°26'	952	03/15 - 04/16	30	10/03 - 11/04	30	04/06 - 05/05	60
	RLM	126,5	2008	FOM	S4	28°00'	49°22'	1052	03/15 - 04/16	60	10/03 - 11/04	30	03/06 - 05/07	60
