# Supplementary material for: The ecological footprint of Acca sellowiana domestication maintains the residual vertebrate diversity in threatened highlands of Atlantic Forest
Source: PLoS One. 2018 Apr 4;13(4):e0195199. doi: 10.1371/journal.pone.0195199 (PMC5884537; doi:10.1371/journal.pone.0195199)
Supplement: S2 Table — (XLSX) [file pone.0195199.s002.xlsx]

## Sheet: S5
	Group	Species	Common name	Interaction	S1	S2	S3	S4
	Birds	Aramides saracura	Slaty-breasted Wood-rail	S	x	x		x
	Birds	Chrypturelus obsoletus	Brown Tinamou	S	x	x		x
	Birds	Coragyps atratus	American Black Vulture	N	x
	Birds	Cyanocorax caeruleus	Azure Jay	S	x	x
	Birds	Lepidocolaptes falcinellus	Scalloped Woodcreeper	N	x
	Birds	Leptotila rufaxila	Grey-fronted dove	N	x			x
	Birds	Mackenziaena leachii	Large-tailed Antshrike	N		x		x
	Birds	Odontophorus capueira	Spot-winged Wood-quail	N				x
	Birds	Parabuteo leucorrhous	White-rumped Hawk	N	x
	Birds	Penelope obscura	Dusky-legged Guan	S	x	x
	Birds	Poospiza cabanisi	Grey-throated Warbling-finch	S	x	x		x
	Birds	Pyrrhura frontalis	Maroon-bellied Parakeet	S	x			x
	Birds	Saltator similis	Green-winged Saltator	S	x	x
	Birds	Turdus rufiventris	Rufous-bellied Thrush	S	x	x	x	x
	Birds	Urubitinga urubitinga	Great black hawk	N			x
	Birds	Veniliornis spilogaster	White-spotted Woodpecker	N	x
	Birds	Zonotrichia capensis	Rufous-collared Sparrow	N	x	x		x
	Richness				14	9	2	9
	Mammals	Cabassous tatouay	Greater Naked-tailed Armadillo	N				x
	Mammals	Cavia aff. aperea	Brazilian Guinea Pig	S		x		x
	Mammals	Cerdocyon thous	Crab-eating Fox	S		x	x	x
	Mammals	Cricetidae	Small rodents	S	x	x		x
	Mammals	Cuniculus paca	Spotted Paca	S		x
	Mammals	Dasypus novemcinctus	Nine-banded Armadillo	N				x
	Mammals	Didelphis aurita	Brazilian Common Opossum	S		x		x
	Mammals	Eira barbara	Tayra	S	x	x		x
	Mammals	Gracilinanus microtarsus	Brazilian Gracile Opossum	S		x
	Mammals	Hydrochoerus hydrochaeris	Capybara	N				x
	Mammals	Leopardus guttulus	Southern tigrina	N	x	x	x	x
	Mammals	Leopardus wiedii	Margay	N				x
	Mammals	Lycalopex gymnocercus	Pampas Fox	S	x	x
	Mammals	Mazama americana	Red Brocket	N	x
	Mammals	Mazama gouazoubira	Gray Brocket	S	x	x	x	x
	Mammals	Mazama nana	Brazilian Dwarf Brocket	N				x
	Mammals	Nasua nasua	South American Coati	S		x	x	x
	Mammals	Pecari tajacu	Collared Peccary	S	x	x
	Mammals	Puma concolor	Puma	N		x		x
	Mammals	Tamandua tetradactyla	Southern Tamandua	N				x
	Richness				7	13	4	15
	Exotic	Bos taurus	Cattle	S	x	x	x
	Exotic	Bubalus bubalis	Water buffalo	N				x
	Exotic	Canis lupus familiaris	Domestic dog	N		x	x	x
	Exotic	Equus caballus	Horse	N			x
	Richness				1	2	3	2
	Total richness				22	24	9	26
